# Supplementary material for: Achieving Long-Cycle-Life Zinc-Ion Batteries through a Zincophilic Prussian Blue Analogue Interphase
Source: Molecules. 2024 Mar 27;29(7):1501. doi: 10.3390/molecules29071501 (PMC11013475; doi:10.3390/molecules29071501)
Supplement: Supplementary file 1 [file molecules-29-01501-s001.zip]

Archive with 1 entries (1 files):
- molecules-2913649-supplementary.pdf
